# Supplementary material for: Metabolic Syndrome and Hemorrhagic Stroke in Hispanic Elderly Patients with Cerebral Cavernous Malformations
Source: Diagnostics (Basel). 2025 Apr 30;15(9):1144. doi: 10.3390/diagnostics15091144 (PMC12071915; doi:10.3390/diagnostics15091144)
Supplement: Supplementary file 1 [file diagnostics-15-01144-s001.zip]

Archive with 1 entries (1 files):
- diagnostics-3451036-supplementary.pdf
